# Supplementary material for: A monotopic aluminum telluride with an Al=Te double bond stabilized by N-heterocyclic carbenes
Source: Nat Commun. 2015 Nov 27;6:10037. doi: 10.1038/ncomms10037 (PMC4674676; doi:10.1038/ncomms10037)
Supplement: Supplementary Data 1 — Crystallographic Information File for compound 2. [file ncomms10037-s2.doc]

_publ_contact_author
;
        Shigeyoshi Inoue
        Institute of Chemistry, Metalorganics and Inorganic Materials
        Technische Universit\"at Berlin
        Strasse des 17. Juni 135
        Sekr. C2
        10623 Berlin
        Germany
;
_publ_contact_author_phone        '049 30 314 29733'
_publ_contact_author_fax          '049 30 314 29732'
_publ_contact_author_email        'shigeyoshi.inoue@tu-berlin.de'
_publ_requested_journal           'Nature Chem.'
_publ_requested_coeditor_name     ?

_publ_contact_letter
;
        Shigeyoshi Inoue
        Institute of Chemistry, Metalorganics and Inorganic Materials 
        Technische Universit\"at Berlin
        Strasse des 17. Juni 135
        Sekr. C2
        10623 Berlin
        Germany
;

_publ_section_title
; A monotopic aluminum telluride with an Al=Te double bond 
stabilized by N-heterocyclic carbenes
;

loop_
 _publ_author_name
 _publ_author_address
     'Franz, Daniel'
;     Institute of Chemistry, Metalorganics and Inorganic Materials 
      Technische Universit\"at Berlin 
      Strasse des 17. Juni 135
      Sekr. C2
      10623 Berlin
      Germany
;
     'Szilv\�asi, Tibor'
;     Department of Inorganic and Analytical Chemistry 
      Budapest University of Technology and Economics 
      Szent Gell\�ert t\�er 4
      1111 Budapest
      Hungary
;
     'Irran, Elisabeth'
;     Institute of Chemistry
      Technische Universit\"at Berlin 
      Strasse des 17. Juni 135
      Sekr. C2
      10623 Berlin
      Germany
;
     'Inoue, Shigeyoshi'
;     Institute of Chemistry, Metalorganics and Inorganic Materials 
      Technische Universit\"at Berlin 
      Strasse des 17. Juni 135
      Sekr. C2
      10623 Berlin
      Germany
; 
data_cu-1381a 
 
_audit_creation_method
;
CrysAlisPro, Agilent Technologies,
Version 1.171.37.35 (release 13-08-2014 CrysAlis171 .NET)
(compiled Aug 13 2014,18:06:01)
;
_chemical_name_systematic 
; 
 ? 
; 
_chemical_name_common             ? 
_chemical_melting_point           ? 
_chemical_formula_moiety          ? 
_chemical_formula_sum 
 'C54 H72 Al2 N6 Te2' 
_chemical_formula_weight          1114.34 
 
loop_ 
 _atom_type_symbol 
 _atom_type_description 
 _atom_type_scat_dispersion_real 
 _atom_type_scat_dispersion_imag 
 _atom_type_scat_source 
 'C'  'C'   0.0181   0.0091 
 'International Tables Vol C Tables 4.2.6.8 and 6.1.1.4' 
 'H'  'H'   0.0000   0.0000 
 'International Tables Vol C Tables 4.2.6.8 and 6.1.1.4' 
 'N'  'N'   0.0311   0.0180 
 'International Tables Vol C Tables 4.2.6.8 and 6.1.1.4' 
 'Al'  'Al'   0.2130   0.2455 
 'International Tables Vol C Tables 4.2.6.8 and 6.1.1.4' 
 'Te'  'Te'  -0.1759   6.3531 
 'International Tables Vol C Tables 4.2.6.8 and 6.1.1.4' 
 
_symmetry_cell_setting            monoclinic 
_symmetry_space_group_name_H-M    P21/n 
 
loop_ 
 _symmetry_equiv_pos_as_xyz 
 'x, y, z' 
 '-x+1/2, y+1/2, -z+1/2' 
 '-x, -y, -z' 
 'x-1/2, -y-1/2, z-1/2' 
 
_cell_length_a                    12.4329(2) 
_cell_length_b                    22.9150(4) 
_cell_length_c                    19.4190(5) 
_cell_angle_alpha                 90.00 
_cell_angle_beta                  92.861(2) 
_cell_angle_gamma                 90.00 
_cell_volume                      5525.58(19) 
_cell_formula_units_Z             4 
_cell_measurement_temperature     150.00(10) 
_cell_measurement_reflns_used     15026
_cell_measurement_theta_min       2.9420
_cell_measurement_theta_max       73.5450
 
_exptl_crystal_description        plate 
_exptl_crystal_colour             blue 
_exptl_crystal_size_max           0.34 
_exptl_crystal_size_mid           0.09 
_exptl_crystal_size_min           0.05 
_exptl_crystal_density_meas       ? 
_exptl_crystal_density_diffrn     1.340 
_exptl_crystal_density_method     'not measured' 
_exptl_crystal_F_000              2272 
_exptl_absorpt_coefficient_mu     8.932 
_exptl_absorpt_correction_type    'multi-scan'
_exptl_absorpt_correction_T_min   0.1522 
_exptl_absorpt_correction_T_max   0.6841 
_exptl_absorpt_process_details
;
CrysAlisPro, Agilent Technologies,
Version 1.171.37.35 (release 13-08-2014 CrysAlis171 .NET)
(compiled Aug 13 2014,18:06:01)
Empirical absorption correction using spherical harmonics,
 implemented in SCALE3 ABSPACK scaling algorithm.
;
 
_exptl_special_details 
; 
 ? 
; 
 
_diffrn_ambient_temperature       150.00(10) 
_diffrn_ambient_environment       'N~2~'
_diffrn_source                    'sealed X-ray tube'
_diffrn_source_type               'SuperNova (Cu) X-ray Source'
_diffrn_radiation_probe           'x-ray'
_diffrn_radiation_type            'Cu K\a'
_diffrn_radiation_wavelength       1.54184
_diffrn_radiation_monochromator   'mirror'
_diffrn_measurement_device        'four-circle diffractometer'
_diffrn_measurement_device_type   'SuperNova, Single source at offset, Atlas'
_diffrn_detector                  'CCD plate'
_diffrn_detector_type             'Atlas'
_diffrn_measurement_method        '\w scans'
_diffrn_detector_area_resol_mean  10.5435
_diffrn_standards_number          ? 
_diffrn_standards_interval_count  ? 
_diffrn_standards_interval_time   ? 
_diffrn_standards_decay_%         ? 
_diffrn_reflns_number             35751 
_diffrn_reflns_av_R_equivalents   0.0805 
_diffrn_reflns_av_sigmaI/netI     0.0549 
_diffrn_reflns_limit_h_min        -14 
_diffrn_reflns_limit_h_max        14 
_diffrn_reflns_limit_k_min        -26 
_diffrn_reflns_limit_k_max        27 
_diffrn_reflns_limit_l_min        -22 
_diffrn_reflns_limit_l_max        23 
_diffrn_reflns_theta_min          2.99 
_diffrn_reflns_theta_max          67.50 
_reflns_number_total              9958 
_reflns_number_gt                 8881 
_reflns_threshold_expression      >2sigma(I) 
 
_computing_data_collection
;
CrysAlisPro, Agilent Technologies,
Version 1.171.37.35 (release 13-08-2014 CrysAlis171 .NET)
(compiled Aug 13 2014,18:06:01)
;
_computing_cell_refinement
;
CrysAlisPro, Agilent Technologies,
Version 1.171.37.35 (release 13-08-2014 CrysAlis171 .NET)
(compiled Aug 13 2014,18:06:01)
;
_computing_data_reduction
;
CrysAlisPro, Agilent Technologies,
Version 1.171.37.35 (release 13-08-2014 CrysAlis171 .NET)
(compiled Aug 13 2014,18:06:01)
;
_computing_structure_solution     'SHELXS-97 (Sheldrick, 1990)' 
_computing_structure_refinement   'SHELXL-97 (Sheldrick, 1997)' 
_computing_molecular_graphics     ? 
_computing_publication_material   ? 
 
_refine_special_details 
; 
 Refinement of F^2^ against ALL reflections.  The weighted R-factor wR and 
 goodness of fit S are based on F^2^, conventional R-factors R are based 
 on F, with F set to zero for negative F^2^. The threshold expression of 
 F^2^ > 2sigma(F^2^) is used only for calculating R-factors(gt) etc. and is 
 not relevant to the choice of reflections for refinement.  R-factors based 
 on F^2^ are statistically about twice as large as those based on F, and R- 
 factors based on ALL data will be even larger. 
; 
 
_refine_ls_structure_factor_coef  Fsqd  
_refine_ls_matrix_type            full 
_refine_ls_weighting_scheme       calc  
_refine_ls_weighting_details 
 'calc w=1/[\s^2^(Fo^2^)+(0.0644P)^2^+635.6360P] where P=(Fo^2^+2Fc^2^)/3' 
_atom_sites_solution_primary      direct 
_atom_sites_solution_secondary    difmap 
_atom_sites_solution_hydrogens    geom 
_refine_ls_hydrogen_treatment     constr 
_refine_ls_extinction_method      none 
_refine_ls_extinction_coef        ? 
_refine_ls_number_reflns          9958 
_refine_ls_number_parameters      593 
_refine_ls_number_restraints      6 
_refine_ls_R_factor_all           0.1839 
_refine_ls_R_factor_gt            0.1777 
_refine_ls_wR_factor_ref          0.4164 
_refine_ls_wR_factor_gt           0.4134 
_refine_ls_goodness_of_fit_ref    1.059 
_refine_ls_restrained_S_all       1.059 
_refine_ls_shift/su_max           0.000 
_refine_ls_shift/su_mean          0.000 
 
loop_ 
 _atom_site_label 
 _atom_site_type_symbol 
 _atom_site_fract_x 
 _atom_site_fract_y 
 _atom_site_fract_z 
 _atom_site_U_iso_or_equiv 
 _atom_site_adp_type 
 _atom_site_occupancy 
 _atom_site_symmetry_multiplicity 
 _atom_site_calc_flag 
 _atom_site_refinement_flags 
 _atom_site_disorder_assembly 
 _atom_site_disorder_group 
Te1 Te 0.40982(13) 0.24559(6) 0.88121(7) 0.0380(4) Uani 1 1 d . . . 
Te2 Te 0.63143(12) 0.24411(6) 0.87784(7) 0.0362(4) Uani 1 1 d . . . 
Al1 Al 0.3988(4) 0.2557(2) 0.7459(3) 0.0252(12) Uani 1 1 d . . . 
Al2 Al 0.6089(4) 0.2361(2) 0.7421(3) 0.0232(11) Uani 1 1 d . . . 
N1 N 0.5187(11) 0.3014(6) 0.7230(7) 0.016(3) Uani 1 1 d . . . 
N2 N 0.4752(12) 0.4040(6) 0.7352(8) 0.017(3) Uani 1 1 d . . . 
N3 N 0.6350(11) 0.3828(6) 0.7009(8) 0.020(3) Uani 1 1 d . . . 
N4 N 0.4828(12) 0.1900(6) 0.7227(7) 0.018(3) Uani 1 1 d . . . 
N5 N 0.3654(11) 0.1096(6) 0.6973(8) 0.020(3) Uani 1 1 d . . . 
N6 N 0.5313(12) 0.0891(6) 0.7306(7) 0.019(3) Uani 1 1 d U . . 
C1 C 0.4607(13) 0.1340(7) 0.7172(8) 0.013(3) Uani 1 1 d . . . 
C2 C 0.3739(17) 0.0492(8) 0.6959(11) 0.029(4) Uani 1 1 d . . . 
H2A H 0.3187 0.0223 0.6825 0.035 Uiso 1 1 calc R . . 
C3 C 0.4731(15) 0.0366(8) 0.7166(11) 0.028(4) Uani 1 1 d . . . 
H3A H 0.5017 -0.0017 0.7216 0.033 Uiso 1 1 calc R . . 
C4 C 0.2738(15) 0.1393(8) 0.6629(10) 0.025(4) Uani 1 1 d . . . 
C5 C 0.2727(16) 0.1468(9) 0.5927(11) 0.029(4) Uani 1 1 d . . . 
C6 C 0.181(2) 0.1710(11) 0.5601(12) 0.047(6) Uani 1 1 d . . . 
H6A H 0.1782 0.1766 0.5116 0.057 Uiso 1 1 calc R . . 
C7 C 0.0949(19) 0.1869(11) 0.5979(16) 0.052(7) Uani 1 1 d . . . 
H7A H 0.0332 0.2037 0.5750 0.062 Uiso 1 1 calc R . . 
C8 C 0.0965(17) 0.1786(9) 0.6693(14) 0.042(6) Uani 1 1 d . . . 
H8A H 0.0360 0.1887 0.6949 0.050 Uiso 1 1 calc R . . 
C9 C 0.1892(15) 0.1552(8) 0.7019(12) 0.031(5) Uani 1 1 d . . . 
C10 C 0.3653(18) 0.1292(12) 0.5508(12) 0.043(6) Uani 1 1 d . . . 
H10A H 0.4205 0.1122 0.5843 0.052 Uiso 1 1 calc R . . 
C11 C 0.421(3) 0.1793(19) 0.516(2) 0.119(17) Uani 1 1 d . . . 
H11A H 0.4527 0.2059 0.5506 0.178 Uiso 1 1 calc R . . 
H11B H 0.3685 0.2005 0.4859 0.178 Uiso 1 1 calc R . . 
H11C H 0.4781 0.1638 0.4877 0.178 Uiso 1 1 calc R . . 
C12 C 0.335(4) 0.079(2) 0.499(2) 0.13(2) Uani 1 1 d . . . 
H12A H 0.3085 0.0457 0.5246 0.190 Uiso 1 1 calc R . . 
H12B H 0.3979 0.0682 0.4744 0.190 Uiso 1 1 calc R . . 
H12C H 0.2777 0.0931 0.4664 0.190 Uiso 1 1 calc R . . 
C13 C 0.1939(15) 0.1463(9) 0.7797(12) 0.033(5) Uani 1 1 d . . . 
H13A H 0.2710 0.1482 0.7968 0.039 Uiso 1 1 calc R . . 
C14 C 0.131(2) 0.1922(11) 0.8183(16) 0.053(7) Uani 1 1 d . . . 
H14A H 0.1389 0.2303 0.7962 0.080 Uiso 1 1 calc R . . 
H14B H 0.1590 0.1943 0.8663 0.080 Uiso 1 1 calc R . . 
H14C H 0.0546 0.1814 0.8171 0.080 Uiso 1 1 calc R . . 
C15 C 0.150(2) 0.0858(11) 0.7965(15) 0.051(6) Uani 1 1 d . . . 
H15A H 0.1541 0.0800 0.8466 0.077 Uiso 1 1 calc R . . 
H15B H 0.1929 0.0559 0.7746 0.077 Uiso 1 1 calc R . . 
H15C H 0.0748 0.0828 0.7792 0.077 Uiso 1 1 calc R . . 
C16 C 0.6361(13) 0.0902(7) 0.7634(10) 0.021(4) Uani 1 1 d . . . 
C17 C 0.7235(14) 0.1019(7) 0.7228(10) 0.022(4) Uani 1 1 d . . . 
C18 C 0.8261(19) 0.1045(9) 0.7567(13) 0.040(5) Uani 1 1 d . . . 
H18A H 0.8874 0.1133 0.7314 0.048 Uiso 1 1 calc R . . 
C19 C 0.8380(15) 0.0941(9) 0.8274(13) 0.036(5) Uani 1 1 d . . . 
H19A H 0.9075 0.0966 0.8498 0.043 Uiso 1 1 calc R . . 
C20 C 0.7511(18) 0.0803(9) 0.8653(12) 0.036(5) Uani 1 1 d . . . 
H20A H 0.7612 0.0725 0.9133 0.043 Uiso 1 1 calc R . . 
C21 C 0.6496(17) 0.0777(8) 0.8340(10) 0.029(4) Uani 1 1 d . . . 
C22 C 0.7091(16) 0.1093(9) 0.6434(12) 0.034(5) Uani 1 1 d . . . 
H22A H 0.6419 0.1324 0.6335 0.041 Uiso 1 1 calc R . . 
C23 C 0.800(2) 0.1411(10) 0.6117(12) 0.046(6) Uani 1 1 d . . . 
H23A H 0.8102 0.1792 0.6340 0.069 Uiso 1 1 calc R . . 
H23B H 0.7828 0.1467 0.5623 0.069 Uiso 1 1 calc R . . 
H23C H 0.8662 0.1181 0.6180 0.069 Uiso 1 1 calc R . . 
C24 C 0.693(2) 0.0493(10) 0.6105(13) 0.047(6) Uani 1 1 d . . . 
H24A H 0.6269 0.0317 0.6266 0.071 Uiso 1 1 calc R . . 
H24B H 0.7546 0.0243 0.6235 0.071 Uiso 1 1 calc R . . 
H24C H 0.6869 0.0534 0.5602 0.071 Uiso 1 1 calc R . . 
C25 C 0.5525(17) 0.0592(10) 0.8754(10) 0.031(5) Uani 1 1 d . . . 
H25A H 0.4847 0.0717 0.8497 0.038 Uiso 1 1 calc R . . 
C26 C 0.556(2) 0.0863(10) 0.9472(12) 0.043(6) Uani 1 1 d . . . 
H26A H 0.5655 0.1286 0.9434 0.065 Uiso 1 1 calc R . . 
H26B H 0.6160 0.0697 0.9752 0.065 Uiso 1 1 calc R . . 
H26C H 0.4881 0.0781 0.9691 0.065 Uiso 1 1 calc R . . 
C27 C 0.552(2) -0.0080(10) 0.8829(14) 0.046(6) Uani 1 1 d . . . 
H27A H 0.5568 -0.0260 0.8374 0.069 Uiso 1 1 calc R . . 
H27B H 0.4849 -0.0204 0.9032 0.069 Uiso 1 1 calc R . . 
H27C H 0.6135 -0.0203 0.9130 0.069 Uiso 1 1 calc R . . 
C28 C 0.5383(14) 0.3575(7) 0.7200(9) 0.017(3) Uani 1 1 d . . . 
C29 C 0.5305(13) 0.4564(7) 0.7238(10) 0.021(4) Uani 1 1 d . . . 
H29A H 0.5033 0.4946 0.7304 0.025 Uiso 1 1 calc R . . 
C30 C 0.6283(17) 0.4431(8) 0.7018(11) 0.029(4) Uani 1 1 d . . . 
H30A H 0.6823 0.4698 0.6893 0.035 Uiso 1 1 calc R . . 
C31 C 0.3707(15) 0.4009(7) 0.7647(10) 0.023(4) Uani 1 1 d . . . 
C32 C 0.2847(14) 0.3901(8) 0.7207(10) 0.023(4) Uani 1 1 d . . . 
C33 C 0.1818(17) 0.3879(8) 0.7521(12) 0.034(5) Uani 1 1 d . . . 
H33A H 0.1180 0.3805 0.7244 0.040 Uiso 1 1 calc R . . 
C34 C 0.1758(16) 0.3965(9) 0.8223(12) 0.034(5) Uani 1 1 d . . . 
H34A H 0.1084 0.3925 0.8428 0.040 Uiso 1 1 calc R . . 
C35 C 0.2652(17) 0.4107(8) 0.8627(11) 0.032(5) Uani 1 1 d . . . 
H35A H 0.2584 0.4180 0.9105 0.038 Uiso 1 1 calc R . . 
C36 C 0.3660(16) 0.4147(7) 0.8350(10) 0.025(4) Uani 1 1 d . . . 
C37 C 0.2888(16) 0.3811(8) 0.6418(11) 0.029(4) Uani 1 1 d . . . 
H37A H 0.3547 0.3576 0.6333 0.034 Uiso 1 1 calc R . . 
C38 C 0.1950(17) 0.3496(10) 0.6090(12) 0.035(5) Uani 1 1 d . . . 
H38A H 0.1863 0.3120 0.6320 0.053 Uiso 1 1 calc R . . 
H38B H 0.2071 0.3431 0.5601 0.053 Uiso 1 1 calc R . . 
H38C H 0.1297 0.3731 0.6132 0.053 Uiso 1 1 calc R . . 
C39 C 0.303(2) 0.4406(10) 0.6090(13) 0.043(6) Uani 1 1 d . . . 
H39A H 0.3704 0.4582 0.6273 0.065 Uiso 1 1 calc R . . 
H39B H 0.2424 0.4658 0.6196 0.065 Uiso 1 1 calc R . . 
H39C H 0.3055 0.4361 0.5589 0.065 Uiso 1 1 calc R . . 
C40 C 0.4649(17) 0.4343(9) 0.8792(10) 0.030(4) Uani 1 1 d . . . 
H40A H 0.5310 0.4234 0.8549 0.036 Uiso 1 1 calc R . . 
C41 C 0.4706(19) 0.4051(11) 0.9514(12) 0.044(6) Uani 1 1 d . . . 
H41A H 0.4718 0.3626 0.9461 0.066 Uiso 1 1 calc R . . 
H41B H 0.4075 0.4165 0.9765 0.066 Uiso 1 1 calc R . . 
H41C H 0.5362 0.4179 0.9772 0.066 Uiso 1 1 calc R . . 
C42 C 0.463(2) 0.5008(10) 0.8884(13) 0.049(7) Uani 1 1 d . . . 
H42A H 0.4576 0.5196 0.8431 0.073 Uiso 1 1 calc R . . 
H42B H 0.5301 0.5133 0.9131 0.073 Uiso 1 1 calc R . . 
H42C H 0.4016 0.5119 0.9150 0.073 Uiso 1 1 calc R . . 
C43 C 0.7156(14) 0.3556(8) 0.6601(10) 0.023(4) Uani 1 1 d . . . 
C44 C 0.6946(17) 0.3542(8) 0.5889(11) 0.032(5) Uani 1 1 d . . . 
C45 C 0.774(2) 0.3333(11) 0.5477(13) 0.048(6) Uani 1 1 d . . . 
H45A H 0.7618 0.3318 0.4991 0.058 Uiso 1 1 calc R . . 
C46 C 0.871(2) 0.3147(13) 0.5782(14) 0.056(7) Uani 1 1 d . . . 
H46A H 0.9262 0.3009 0.5498 0.067 Uiso 1 1 calc R . . 
C47 C 0.8904(15) 0.3158(9) 0.6495(13) 0.036(5) Uani 1 1 d . . . 
H47A H 0.9575 0.3027 0.6693 0.043 Uiso 1 1 calc R . . 
C48 C 0.8096(15) 0.3364(8) 0.6926(11) 0.027(4) Uani 1 1 d . . . 
C49 C 0.591(2) 0.3762(11) 0.5528(12) 0.046(6) Uani 1 1 d . . . 
H49A H 0.5461 0.3918 0.5901 0.055 Uiso 1 1 calc R . . 
C50 C 0.526(2) 0.3294(15) 0.5189(19) 0.074(9) Uani 1 1 d . . . 
H50A H 0.5093 0.2996 0.5529 0.112 Uiso 1 1 calc R . . 
H50B H 0.5670 0.3116 0.4825 0.112 Uiso 1 1 calc R . . 
H50C H 0.4590 0.3459 0.4986 0.112 Uiso 1 1 calc R . . 
C51 C 0.612(3) 0.4284(16) 0.5048(18) 0.086(11) Uani 1 1 d . . . 
H51A H 0.6328 0.4626 0.5327 0.129 Uiso 1 1 calc R . . 
H51B H 0.5459 0.4373 0.4768 0.129 Uiso 1 1 calc R . . 
H51C H 0.6696 0.4185 0.4744 0.129 Uiso 1 1 calc R . . 
C52 C 0.8280(13) 0.3401(8) 0.7695(11) 0.027(4) Uani 1 1 d . . . 
H52A H 0.7565 0.3361 0.7905 0.033 Uiso 1 1 calc R . . 
C53 C 0.8736(18) 0.3987(9) 0.7901(13) 0.041(5) Uani 1 1 d . . . 
H53A H 0.8944 0.3984 0.8395 0.061 Uiso 1 1 calc R . . 
H53B H 0.8192 0.4289 0.7807 0.061 Uiso 1 1 calc R . . 
H53C H 0.9370 0.4068 0.7637 0.061 Uiso 1 1 calc R . . 
C54 C 0.9019(16) 0.2912(9) 0.7991(14) 0.040(6) Uani 1 1 d . . . 
H54A H 0.8896 0.2859 0.8481 0.060 Uiso 1 1 calc R . . 
H54B H 0.9773 0.3019 0.7935 0.060 Uiso 1 1 calc R . . 
H54C H 0.8856 0.2547 0.7743 0.060 Uiso 1 1 calc R . . 
 
loop_ 
 _atom_site_aniso_label 
 _atom_site_aniso_U_11 
 _atom_site_aniso_U_22 
 _atom_site_aniso_U_33 
 _atom_site_aniso_U_23 
 _atom_site_aniso_U_13 
 _atom_site_aniso_U_12 
Te1 0.0614(10) 0.0208(7) 0.0326(7) 0.0003(5) 0.0099(6) -0.0053(6) 
Te2 0.0512(9) 0.0225(7) 0.0338(7) 0.0001(5) -0.0086(6) -0.0044(6) 
Al1 0.022(3) 0.014(3) 0.040(3) 0.004(2) 0.003(2) -0.002(2) 
Al2 0.020(3) 0.012(2) 0.037(3) -0.001(2) 0.000(2) 0.001(2) 
N1 0.008(7) 0.012(7) 0.028(8) 0.000(6) 0.000(6) -0.001(5) 
N2 0.020(8) 0.004(6) 0.029(8) 0.006(5) 0.005(6) -0.005(5) 
N3 0.008(7) 0.008(7) 0.045(9) 0.001(6) 0.003(6) 0.000(5) 
N4 0.022(8) 0.008(6) 0.024(8) 0.000(5) -0.002(6) 0.001(6) 
N5 0.012(7) 0.009(7) 0.039(9) -0.010(6) 0.006(6) -0.007(6) 
N6 0.019(4) 0.017(4) 0.020(4) -0.002(3) 0.000(3) 0.001(3) 
C1 0.011(8) 0.007(7) 0.022(8) 0.004(6) -0.001(6) 0.000(6) 
C2 0.034(11) 0.009(8) 0.043(12) -0.006(8) -0.006(9) -0.001(8) 
C3 0.023(10) 0.008(8) 0.049(12) -0.001(8) -0.014(9) -0.004(7) 
C4 0.017(9) 0.023(9) 0.034(10) 0.000(8) -0.003(8) -0.003(7) 
C5 0.023(10) 0.025(10) 0.039(11) -0.001(8) -0.012(8) -0.006(8) 
C6 0.055(16) 0.051(15) 0.034(12) 0.009(11) -0.020(11) -0.021(12) 
C7 0.024(12) 0.038(13) 0.09(2) 0.013(13) -0.025(13) -0.008(10) 
C8 0.019(10) 0.024(11) 0.080(18) 0.005(11) -0.015(11) -0.008(8) 
C9 0.017(10) 0.019(9) 0.057(13) 0.007(9) -0.001(9) -0.005(8) 
C10 0.029(12) 0.061(16) 0.040(13) -0.005(11) -0.005(10) -0.017(11) 
C11 0.10(3) 0.11(3) 0.15(4) 0.03(3) 0.06(3) -0.05(3) 
C12 0.15(4) 0.15(4) 0.09(3) -0.08(3) 0.05(3) -0.10(3) 
C13 0.011(9) 0.036(11) 0.050(13) -0.008(10) 0.002(8) 0.001(8) 
C14 0.038(14) 0.042(14) 0.08(2) -0.010(13) 0.016(13) -0.005(11) 
C15 0.053(16) 0.035(13) 0.068(17) -0.001(12) 0.013(13) 0.002(12) 
C16 0.010(8) 0.012(8) 0.040(11) 0.001(7) -0.012(7) 0.001(6) 
C17 0.014(9) 0.011(8) 0.043(11) -0.001(7) 0.003(8) 0.003(7) 
C18 0.036(12) 0.022(10) 0.060(15) -0.005(10) -0.017(11) 0.006(9) 
C19 0.011(9) 0.030(11) 0.066(15) 0.004(10) -0.010(9) 0.008(8) 
C20 0.035(12) 0.026(11) 0.046(13) -0.001(9) -0.012(10) -0.001(9) 
C21 0.031(11) 0.020(9) 0.035(11) 0.000(8) 0.001(9) 0.014(8) 
C22 0.016(10) 0.035(12) 0.053(13) -0.003(10) 0.002(9) 0.008(8) 
C23 0.059(16) 0.039(13) 0.044(13) -0.012(10) 0.024(12) -0.025(12) 
C24 0.059(16) 0.037(13) 0.045(14) -0.011(11) 0.002(12) -0.005(12) 
C25 0.025(10) 0.042(12) 0.026(10) -0.001(9) -0.001(8) -0.010(9) 
C26 0.047(14) 0.035(12) 0.047(14) 0.003(10) -0.006(11) 0.011(11) 
C27 0.045(14) 0.033(12) 0.060(16) 0.000(11) 0.008(12) -0.016(11) 
C28 0.020(9) 0.009(8) 0.022(9) -0.001(6) -0.005(7) 0.000(7) 
C29 0.008(8) 0.005(7) 0.049(12) 0.001(7) -0.004(7) 0.002(6) 
C30 0.029(11) 0.018(9) 0.041(12) 0.002(8) 0.008(9) -0.002(8) 
C31 0.022(9) 0.004(7) 0.043(11) -0.003(7) 0.017(8) 0.003(7) 
C32 0.010(8) 0.017(9) 0.042(11) 0.010(8) -0.004(7) 0.005(7) 
C33 0.030(11) 0.018(9) 0.054(14) -0.002(9) 0.014(10) 0.006(8) 
C34 0.014(9) 0.032(11) 0.055(14) 0.006(10) 0.002(9) 0.017(8) 
C35 0.030(11) 0.023(10) 0.043(12) 0.001(9) 0.015(9) 0.002(8) 
C36 0.027(10) 0.012(8) 0.034(10) 0.003(7) -0.003(8) 0.008(7) 
C37 0.022(10) 0.015(9) 0.049(12) -0.002(8) -0.004(9) 0.001(7) 
C38 0.025(11) 0.034(11) 0.046(13) 0.000(9) -0.018(9) 0.006(9) 
C39 0.047(14) 0.035(12) 0.047(14) 0.005(10) -0.006(11) -0.004(11) 
C40 0.033(11) 0.030(11) 0.027(10) 0.000(8) -0.007(8) 0.008(9) 
C41 0.036(13) 0.053(15) 0.041(13) -0.005(11) -0.020(10) -0.003(11) 
C42 0.059(16) 0.036(13) 0.051(14) -0.016(11) -0.001(12) -0.031(12) 
C43 0.013(9) 0.019(9) 0.040(11) -0.001(8) 0.016(8) -0.004(7) 
C44 0.033(11) 0.017(9) 0.046(13) -0.003(8) 0.008(9) -0.003(8) 
C45 0.065(18) 0.044(14) 0.038(13) -0.010(11) 0.018(12) -0.016(13) 
C46 0.030(13) 0.08(2) 0.061(17) -0.027(15) 0.018(12) -0.005(13) 
C47 0.006(9) 0.026(10) 0.078(17) 0.003(10) 0.010(9) 0.002(7) 
C48 0.017(9) 0.013(8) 0.053(13) 0.002(8) 0.007(8) -0.001(7) 
C49 0.051(15) 0.052(15) 0.033(12) 0.007(11) -0.005(10) 0.000(12) 
C50 0.041(16) 0.08(2) 0.10(3) -0.004(19) 0.000(16) -0.009(15) 
C51 0.10(3) 0.09(3) 0.07(2) 0.037(19) 0.01(2) 0.03(2) 
C52 0.002(8) 0.025(10) 0.054(13) 0.005(9) 0.000(8) -0.001(7) 
C53 0.032(12) 0.025(11) 0.064(15) -0.001(10) -0.011(11) -0.002(9) 
C54 0.018(10) 0.024(10) 0.078(17) 0.008(10) -0.012(10) -0.006(8) 
 
_geom_special_details 
; 
 All esds (except the esd in the dihedral angle between two l.s. planes) 
 are estimated using the full covariance matrix.  The cell esds are taken 
 into account individually in the estimation of esds in distances, angles 
 and torsion angles; correlations between esds in cell parameters are only 
 used when they are defined by crystal symmetry.  An approximate (isotropic) 
 treatment of cell esds is used for estimating esds involving l.s. planes. 
; 
 
loop_ 
 _geom_bond_atom_site_label_1 
 _geom_bond_atom_site_label_2 
 _geom_bond_distance 
 _geom_bond_site_symmetry_2 
 _geom_bond_publ_flag 
Te1 Al1 2.634(6) . ? 
Te1 Te2 2.759(2) . ? 
Te2 Al2 2.643(6) . ? 
Al1 N1 1.893(15) . ? 
Al1 N4 1.900(15) . ? 
Al1 Al2 2.655(8) . ? 
Al2 N1 1.897(15) . ? 
Al2 N4 1.912(15) . ? 
N1 C28 1.31(2) . ? 
N2 C28 1.36(2) . ? 
N2 C29 1.41(2) . ? 
N2 C31 1.45(2) . ? 
N3 C30 1.38(2) . ? 
N3 C28 1.40(2) . ? 
N3 C43 1.45(2) . ? 
N4 C1 1.31(2) . ? 
N5 C1 1.35(2) . ? 
N5 C2 1.39(2) . ? 
N5 C4 1.46(2) . ? 
N6 C1 1.37(2) . ? 
N6 C16 1.42(2) . ? 
N6 C3 1.42(2) . ? 
C2 C3 1.31(3) . ? 
C4 C5 1.37(3) . ? 
C4 C9 1.38(3) . ? 
C5 C6 1.39(3) . ? 
C5 C10 1.50(3) . ? 
C6 C7 1.38(4) . ? 
C7 C8 1.40(4) . ? 
C8 C9 1.39(3) . ? 
C9 C13 1.52(3) . ? 
C10 C11 1.52(4) . ? 
C10 C12 1.55(4) . ? 
C13 C14 1.53(3) . ? 
C13 C15 1.53(3) . ? 
C16 C17 1.40(3) . ? 
C16 C21 1.40(3) . ? 
C17 C18 1.41(3) . ? 
C17 C22 1.55(3) . ? 
C18 C19 1.39(3) . ? 
C19 C20 1.37(3) . ? 
C20 C21 1.37(3) . ? 
C21 C25 1.54(3) . ? 
C22 C23 1.50(3) . ? 
C22 C24 1.53(3) . ? 
C25 C26 1.53(3) . ? 
C25 C27 1.55(3) . ? 
C29 C30 1.34(3) . ? 
C31 C32 1.36(3) . ? 
C31 C36 1.41(3) . ? 
C32 C33 1.45(3) . ? 
C32 C37 1.55(3) . ? 
C33 C34 1.38(3) . ? 
C34 C35 1.37(3) . ? 
C35 C36 1.39(3) . ? 
C36 C40 1.53(3) . ? 
C37 C38 1.49(3) . ? 
C37 C39 1.52(3) . ? 
C40 C42 1.53(3) . ? 
C40 C41 1.55(3) . ? 
C43 C48 1.37(3) . ? 
C43 C44 1.40(3) . ? 
C44 C45 1.38(3) . ? 
C44 C49 1.52(3) . ? 
C45 C46 1.39(4) . ? 
C46 C47 1.39(4) . ? 
C47 C48 1.42(3) . ? 
C48 C52 1.50(3) . ? 
C49 C50 1.48(4) . ? 
C49 C51 1.55(4) . ? 
C52 C53 1.50(3) . ? 
C52 C54 1.54(3) . ? 
 
loop_ 
 _geom_angle_atom_site_label_1 
 _geom_angle_atom_site_label_2 
 _geom_angle_atom_site_label_3 
 _geom_angle 
 _geom_angle_site_symmetry_1 
 _geom_angle_site_symmetry_3 
 _geom_angle_publ_flag 
Al1 Te1 Te2 88.84(13) . . ? 
Al2 Te2 Te1 88.17(13) . . ? 
N1 Al1 N4 86.2(6) . . ? 
N1 Al1 Te1 106.3(5) . . ? 
N4 Al1 Te1 99.5(5) . . ? 
N1 Al1 Al2 45.6(4) . . ? 
N4 Al1 Al2 46.0(5) . . ? 
Te1 Al1 Al2 90.6(2) . . ? 
N1 Al2 N4 85.8(6) . . ? 
N1 Al2 Te2 99.9(5) . . ? 
N4 Al2 Te2 106.3(5) . . ? 
N1 Al2 Al1 45.5(4) . . ? 
N4 Al2 Al1 45.7(4) . . ? 
Te2 Al2 Al1 90.9(2) . . ? 
C28 N1 Al1 134.8(12) . . ? 
C28 N1 Al2 132.4(12) . . ? 
Al1 N1 Al2 88.9(6) . . ? 
C28 N2 C29 110.0(14) . . ? 
C28 N2 C31 125.8(13) . . ? 
C29 N2 C31 124.0(14) . . ? 
C30 N3 C28 111.0(15) . . ? 
C30 N3 C43 118.7(15) . . ? 
C28 N3 C43 126.2(14) . . ? 
C1 N4 Al1 132.7(12) . . ? 
C1 N4 Al2 136.1(12) . . ? 
Al1 N4 Al2 88.3(6) . . ? 
C1 N5 C2 110.6(15) . . ? 
C1 N5 C4 126.2(14) . . ? 
C2 N5 C4 121.0(15) . . ? 
C1 N6 C16 129.5(14) . . ? 
C1 N6 C3 106.5(14) . . ? 
C16 N6 C3 123.1(14) . . ? 
N4 C1 N5 127.2(15) . . ? 
N4 C1 N6 126.0(15) . . ? 
N5 C1 N6 106.7(14) . . ? 
C3 C2 N5 106.6(17) . . ? 
C2 C3 N6 109.5(16) . . ? 
C5 C4 C9 122.9(18) . . ? 
C5 C4 N5 118.8(17) . . ? 
C9 C4 N5 118.2(17) . . ? 
C4 C5 C6 118(2) . . ? 
C4 C5 C10 122.3(18) . . ? 
C6 C5 C10 120(2) . . ? 
C7 C6 C5 120(2) . . ? 
C6 C7 C8 121(2) . . ? 
C9 C8 C7 118(2) . . ? 
C4 C9 C8 119(2) . . ? 
C4 C9 C13 121.2(17) . . ? 
C8 C9 C13 120(2) . . ? 
C5 C10 C11 115(3) . . ? 
C5 C10 C12 112(2) . . ? 
C11 C10 C12 112(3) . . ? 
C9 C13 C14 114(2) . . ? 
C9 C13 C15 109.7(18) . . ? 
C14 C13 C15 108.7(19) . . ? 
C17 C16 C21 122.1(16) . . ? 
C17 C16 N6 118.0(17) . . ? 
C21 C16 N6 119.8(17) . . ? 
C16 C17 C18 117.0(19) . . ? 
C16 C17 C22 121.8(16) . . ? 
C18 C17 C22 121.2(19) . . ? 
C19 C18 C17 120(2) . . ? 
C20 C19 C18 121(2) . . ? 
C21 C20 C19 120(2) . . ? 
C20 C21 C16 119(2) . . ? 
C20 C21 C25 120.4(19) . . ? 
C16 C21 C25 120.5(18) . . ? 
C23 C22 C24 110.5(19) . . ? 
C23 C22 C17 114.1(18) . . ? 
C24 C22 C17 108.9(18) . . ? 
C26 C25 C21 112.2(18) . . ? 
C26 C25 C27 108.6(18) . . ? 
C21 C25 C27 109.3(18) . . ? 
N1 C28 N2 130.2(16) . . ? 
N1 C28 N3 125.6(16) . . ? 
N2 C28 N3 104.1(13) . . ? 
C30 C29 N2 108.3(15) . . ? 
C29 C30 N3 106.6(16) . . ? 
C32 C31 C36 125.6(17) . . ? 
C32 C31 N2 117.0(17) . . ? 
C36 C31 N2 117.1(17) . . ? 
C31 C32 C33 115.3(19) . . ? 
C31 C32 C37 125.6(17) . . ? 
C33 C32 C37 119.1(17) . . ? 
C34 C33 C32 120(2) . . ? 
C35 C34 C33 121(2) . . ? 
C34 C35 C36 121(2) . . ? 
C35 C36 C31 116.3(18) . . ? 
C35 C36 C40 121.0(18) . . ? 
C31 C36 C40 122.6(18) . . ? 
C38 C37 C39 111.1(18) . . ? 
C38 C37 C32 115.1(18) . . ? 
C39 C37 C32 107.8(16) . . ? 
C36 C40 C42 110.0(17) . . ? 
C36 C40 C41 112.3(18) . . ? 
C42 C40 C41 108.9(18) . . ? 
C48 C43 C44 124.1(18) . . ? 
C48 C43 N3 118.9(18) . . ? 
C44 C43 N3 116.9(17) . . ? 
C45 C44 C43 118(2) . . ? 
C45 C44 C49 117(2) . . ? 
C43 C44 C49 124.1(19) . . ? 
C44 C45 C46 119(2) . . ? 
C45 C46 C47 121(2) . . ? 
C46 C47 C48 120(2) . . ? 
C43 C48 C47 117(2) . . ? 
C43 C48 C52 121.5(17) . . ? 
C47 C48 C52 121.9(18) . . ? 
C50 C49 C44 113(2) . . ? 
C50 C49 C51 113(3) . . ? 
C44 C49 C51 112(2) . . ? 
C48 C52 C53 110.7(17) . . ? 
C48 C52 C54 112.7(18) . . ? 
C53 C52 C54 109.8(16) . . ? 
 
_diffrn_measured_fraction_theta_max    1.000 
_diffrn_reflns_theta_full              67.50 
_diffrn_measured_fraction_theta_full   1.000 
_refine_diff_density_max   11.807 
_refine_diff_density_min   -2.448 
_refine_diff_density_rms    0.419 
