# Supplementary material for: A monotopic aluminum telluride with an Al=Te double bond stabilized by N-heterocyclic carbenes
Source: Nat Commun. 2015 Nov 27;6:10037. doi: 10.1038/ncomms10037 (PMC4674676; doi:10.1038/ncomms10037)
Supplement: Supplementary Data 3 — Crystallographic Information File for compound 5. [file ncomms10037-s4.doc]

_publ_contact_author
;
        Shigeyoshi Inoue
        Institute of Chemistry, Metalorganics and Inorganic Materials
        Technische Universit\"at Berlin
        Strasse des 17. Juni 135
        Sekr. C2
        10623 Berlin
        Germany
;
_publ_contact_author_phone        '049 30 314 29733'
_publ_contact_author_fax          '049 30 314 29732'
_publ_contact_author_email        'shigeyoshi.inoue@tu-berlin.de'
_publ_requested_journal           'Nature Chem.'
_publ_requested_coeditor_name     ?

_publ_contact_letter
;
        Shigeyoshi Inoue
        Institute of Chemistry, Metalorganics and Inorganic Materials 
        Technische Universit\"at Berlin
        Strasse des 17. Juni 135
        Sekr. C2
        10623 Berlin
        Germany
;

_publ_section_title
; A monotopic aluminum telluride with an Al=Te double bond 
stabilized by N-heterocyclic carbenes
;

loop_
 _publ_author_name
 _publ_author_address
     'Franz, Daniel'
;     Institute of Chemistry, Metalorganics and Inorganic Materials 
      Technische Universit\"at Berlin 
      Strasse des 17. Juni 135
      Sekr. C2
      10623 Berlin
      Germany
;
     'Szilv\�asi, Tibor'
;     Department of Inorganic and Analytical Chemistry 
      Budapest University of Technology and Economics 
      Szent Gell\�ert t\�er 4
      1111 Budapest
      Hungary
;
     'Irran, Elisabeth'
;     Institute of Chemistry
      Technische Universit\"at Berlin 
      Strasse des 17. Juni 135
      Sekr. C2
      10623 Berlin
      Germany
;
     'Inoue, Shigeyoshi'
;     Institute of Chemistry, Metalorganics and Inorganic Materials 
      Technische Universit\"at Berlin 
      Strasse des 17. Juni 135
      Sekr. C2
      10623 Berlin
      Germany
;
 
data_cu-1298 
 
_audit_creation_method
;
CrysAlisPro, Agilent Technologies,
Version 1.171.37.35 (release 13-08-2014 CrysAlis171 .NET)
(compiled Aug 13 2014,18:06:01)
;
_chemical_name_systematic 
; 
 ? 
; 
_chemical_name_common             ? 
_chemical_melting_point           ? 
_chemical_formula_moiety          ? 
_chemical_formula_sum 
 'C72 H104 Al2 N10 Te2' 
_chemical_formula_weight          1418.81 
 
loop_ 
 _atom_type_symbol 
 _atom_type_description 
 _atom_type_scat_dispersion_real 
 _atom_type_scat_dispersion_imag 
 _atom_type_scat_source 
 'C'  'C'   0.0181   0.0091 
 'International Tables Vol C Tables 4.2.6.8 and 6.1.1.4' 
 'H'  'H'   0.0000   0.0000 
 'International Tables Vol C Tables 4.2.6.8 and 6.1.1.4' 
 'N'  'N'   0.0311   0.0180 
 'International Tables Vol C Tables 4.2.6.8 and 6.1.1.4' 
 'Al'  'Al'   0.2130   0.2455 
 'International Tables Vol C Tables 4.2.6.8 and 6.1.1.4' 
 'Te'  'Te'  -0.1759   6.3531 
 'International Tables Vol C Tables 4.2.6.8 and 6.1.1.4' 
 
_symmetry_cell_setting            triclinic 
_symmetry_space_group_name_H-M    P-1 
 
loop_ 
 _symmetry_equiv_pos_as_xyz 
 'x, y, z' 
 '-x, -y, -z' 
 
_cell_length_a                    10.4285(6) 
_cell_length_b                    12.9619(8) 
_cell_length_c                    15.2266(7) 
_cell_angle_alpha                 107.012(5) 
_cell_angle_beta                  101.576(5) 
_cell_angle_gamma                 104.722(5) 
_cell_volume                      1817.43(18) 
_cell_formula_units_Z             1 
_cell_measurement_temperature     150.00(10) 
_cell_measurement_reflns_used     7953
_cell_measurement_theta_min       3.1540
_cell_measurement_theta_max       73.5920
 
_exptl_crystal_description        rod 
_exptl_crystal_colour             colourless 
_exptl_crystal_size_max           0.23 
_exptl_crystal_size_mid           0.19 
_exptl_crystal_size_min           0.13 
_exptl_crystal_density_meas       ? 
_exptl_crystal_density_diffrn     1.296 
_exptl_crystal_density_method     'not measured' 
_exptl_crystal_F_000              736 
_exptl_absorpt_coefficient_mu     6.917 
_exptl_absorpt_correction_type    'multi-scan'
_exptl_absorpt_correction_T_min   0.2991 
_exptl_absorpt_correction_T_max   0.4621 
_exptl_absorpt_process_details
;
CrysAlisPro, Agilent Technologies,
Version 1.171.37.35 (release 13-08-2014 CrysAlis171 .NET)
(compiled Aug 13 2014,18:06:01)
Empirical absorption correction using spherical harmonics,
 implemented in SCALE3 ABSPACK scaling algorithm.
;
 
_exptl_special_details 
; 
 ? 
; 
 
_diffrn_ambient_temperature       150.00(10) 
_diffrn_ambient_environment       'N~2~'
_diffrn_source                    'sealed X-ray tube'
_diffrn_source_type               'SuperNova (Cu) X-ray Source'
_diffrn_radiation_probe           'x-ray'
_diffrn_radiation_type            'Cu K\a'
_diffrn_radiation_wavelength       1.54184
_diffrn_radiation_monochromator   'mirror'
_diffrn_measurement_device        'four-circle diffractometer'
_diffrn_measurement_device_type   'SuperNova, Single source at offset, Atlas'
_diffrn_detector                  'CCD plate'
_diffrn_detector_type             'Atlas'
_diffrn_measurement_method        '\w scans'
_diffrn_detector_area_resol_mean  10.5435
_diffrn_standards_number          ? 
_diffrn_standards_interval_count  ? 
_diffrn_standards_interval_time   ? 
_diffrn_standards_decay_%         ? 
_diffrn_reflns_number             11605 
_diffrn_reflns_av_R_equivalents   0.0879 
_diffrn_reflns_av_sigmaI/netI     0.0695 
_diffrn_reflns_limit_h_min        -11 
_diffrn_reflns_limit_h_max        12 
_diffrn_reflns_limit_k_min        -15 
_diffrn_reflns_limit_k_max        15 
_diffrn_reflns_limit_l_min        -18 
_diffrn_reflns_limit_l_max        13 
_diffrn_reflns_theta_min          3.18 
_diffrn_reflns_theta_max          67.50 
_reflns_number_total              6533 
_reflns_number_gt                 5903 
_reflns_threshold_expression      >2sigma(I) 
 
_computing_data_collection
;
CrysAlisPro, Agilent Technologies,
Version 1.171.37.35 (release 13-08-2014 CrysAlis171 .NET)
(compiled Aug 13 2014,18:06:01)
;
_computing_cell_refinement
;
CrysAlisPro, Agilent Technologies,
Version 1.171.37.35 (release 13-08-2014 CrysAlis171 .NET)
(compiled Aug 13 2014,18:06:01)
;
_computing_data_reduction
;
CrysAlisPro, Agilent Technologies,
Version 1.171.37.35 (release 13-08-2014 CrysAlis171 .NET)
(compiled Aug 13 2014,18:06:01)
;
_computing_structure_solution     'SHELXS-97 (Sheldrick, 1990)' 
_computing_structure_refinement   'SHELXL-97 (Sheldrick, 1997)' 
_computing_molecular_graphics     ? 
_computing_publication_material   ? 
 
_refine_special_details 
; 
 Refinement of F^2^ against ALL reflections.  The weighted R-factor wR and 
 goodness of fit S are based on F^2^, conventional R-factors R are based 
 on F, with F set to zero for negative F^2^. The threshold expression of 
 F^2^ > 2sigma(F^2^) is used only for calculating R-factors(gt) etc. and is 
 not relevant to the choice of reflections for refinement.  R-factors based 
 on F^2^ are statistically about twice as large as those based on F, and R- 
 factors based on ALL data will be even larger. 
; 
 
_refine_ls_structure_factor_coef  Fsqd  
_refine_ls_matrix_type            full 
_refine_ls_weighting_scheme       calc  
_refine_ls_weighting_details 
 'calc w=1/[\s^2^(Fo^2^)+(0.0712P)^2^+7.8743P] where P=(Fo^2^+2Fc^2^)/3' 
_atom_sites_solution_primary      direct 
_atom_sites_solution_secondary    difmap 
_atom_sites_solution_hydrogens    geom 
_refine_ls_hydrogen_treatment     constr 
_refine_ls_extinction_method      none 
_refine_ls_extinction_coef        ? 
_refine_ls_number_reflns          6533 
_refine_ls_number_parameters      400 
_refine_ls_number_restraints      0 
_refine_ls_R_factor_all           0.0658 
_refine_ls_R_factor_gt            0.0584 
_refine_ls_wR_factor_ref          0.1618 
_refine_ls_wR_factor_gt           0.1504 
_refine_ls_goodness_of_fit_ref    1.084 
_refine_ls_restrained_S_all       1.084 
_refine_ls_shift/su_max           0.001 
_refine_ls_shift/su_mean          0.000 
 
loop_ 
 _atom_site_label 
 _atom_site_type_symbol 
 _atom_site_fract_x 
 _atom_site_fract_y 
 _atom_site_fract_z 
 _atom_site_U_iso_or_equiv 
 _atom_site_adp_type 
 _atom_site_occupancy 
 _atom_site_symmetry_multiplicity 
 _atom_site_calc_flag 
 _atom_site_refinement_flags 
 _atom_site_disorder_assembly 
 _atom_site_disorder_group 
Te1 Te 0.65149(3) 0.56060(3) 0.44810(2) 0.02751(14) Uani 1 1 d . . . 
Al1 Al 0.38239(15) 0.45545(13) 0.39028(10) 0.0205(3) Uani 1 1 d . . . 
N1 N 0.3181(4) 0.3341(4) 0.2830(3) 0.0236(9) Uani 1 1 d . . . 
N2 N 0.2341(5) 0.1266(4) 0.2337(3) 0.0237(9) Uani 1 1 d . . . 
N3 N 0.2359(5) 0.1993(4) 0.1204(3) 0.0231(9) Uani 1 1 d . . . 
N4 N 0.1636(5) 0.5787(4) 0.3627(3) 0.0289(10) Uani 1 1 d . . . 
N5 N 0.3191(6) 0.6235(5) 0.2952(5) 0.0418(13) Uani 1 1 d . . . 
C1 C 0.2702(5) 0.2338(5) 0.2226(4) 0.0211(10) Uani 1 1 d . . . 
C2 C 0.1838(6) 0.0374(5) 0.1449(4) 0.0292(12) Uani 1 1 d . . . 
H2A H 0.1529 -0.0418 0.1349 0.035 Uiso 1 1 calc R . . 
C3 C 0.1860(6) 0.0816(5) 0.0761(4) 0.0279(12) Uani 1 1 d . . . 
H3A H 0.1583 0.0397 0.0089 0.034 Uiso 1 1 calc R . . 
C4 C 0.2545(6) 0.1058(5) 0.3217(4) 0.0239(11) Uani 1 1 d . . . 
C5 C 0.1383(6) 0.0652(6) 0.3499(5) 0.0332(13) Uani 1 1 d . . . 
C6 C 0.1592(7) 0.0323(6) 0.4291(5) 0.0430(16) Uani 1 1 d . . . 
H6A H 0.0817 0.0028 0.4492 0.052 Uiso 1 1 calc R . . 
C7 C 0.2899(8) 0.0414(7) 0.4796(5) 0.0446(17) Uani 1 1 d . . . 
H7A H 0.3013 0.0170 0.5329 0.054 Uiso 1 1 calc R . . 
C8 C 0.4041(7) 0.0860(6) 0.4525(5) 0.0357(14) Uani 1 1 d . . . 
H8A H 0.4942 0.0952 0.4892 0.043 Uiso 1 1 calc R . . 
C9 C 0.3891(6) 0.1177(5) 0.3718(4) 0.0251(11) Uani 1 1 d . . . 
C10 C -0.0048(7) 0.0600(7) 0.2988(6) 0.0455(18) Uani 1 1 d . . . 
H10A H 0.0043 0.0972 0.2503 0.055 Uiso 1 1 calc R . . 
C11 C -0.0640(9) 0.1290(8) 0.3730(8) 0.068(3) Uani 1 1 d . . . 
H11A H 0.0068 0.2034 0.4130 0.103 Uiso 1 1 calc R . . 
H11B H -0.0898 0.0863 0.4139 0.103 Uiso 1 1 calc R . . 
H11C H -0.1461 0.1406 0.3388 0.103 Uiso 1 1 calc R . . 
C12 C -0.1049(8) -0.0624(8) 0.2463(8) 0.071(3) Uani 1 1 d . . . 
H12A H -0.0674 -0.1047 0.1992 0.107 Uiso 1 1 calc R . . 
H12B H -0.1951 -0.0612 0.2132 0.107 Uiso 1 1 calc R . . 
H12C H -0.1166 -0.0999 0.2929 0.107 Uiso 1 1 calc R . . 
C13 C 0.5123(6) 0.1595(5) 0.3376(4) 0.0305(12) Uani 1 1 d . . . 
H13A H 0.4916 0.2129 0.3053 0.037 Uiso 1 1 calc R . . 
C14 C 0.6461(7) 0.2270(6) 0.4204(5) 0.0442(16) Uani 1 1 d . . . 
H14A H 0.7172 0.2663 0.3968 0.066 Uiso 1 1 calc R . . 
H14B H 0.6786 0.1745 0.4467 0.066 Uiso 1 1 calc R . . 
H14C H 0.6283 0.2836 0.4709 0.066 Uiso 1 1 calc R . . 
C15 C 0.5303(7) 0.0617(6) 0.2631(5) 0.0413(15) Uani 1 1 d . . . 
H15A H 0.4439 0.0216 0.2100 0.062 Uiso 1 1 calc R . . 
H15B H 0.5531 0.0084 0.2926 0.062 Uiso 1 1 calc R . . 
H15C H 0.6057 0.0920 0.2384 0.062 Uiso 1 1 calc R . . 
C16 C 0.2598(6) 0.2742(5) 0.0683(4) 0.0263(11) Uani 1 1 d . . . 
C17 C 0.1664(6) 0.3322(5) 0.0522(4) 0.0309(12) Uani 1 1 d . . . 
C18 C 0.1844(8) 0.3926(7) -0.0092(5) 0.0513(19) Uani 1 1 d . . . 
H18A H 0.1205 0.4300 -0.0245 0.062 Uiso 1 1 calc R . . 
C19 C 0.2935(10) 0.3988(8) -0.0481(6) 0.065(3) Uani 1 1 d . . . 
H19A H 0.3045 0.4412 -0.0891 0.078 Uiso 1 1 calc R . . 
C20 C 0.3866(8) 0.3440(8) -0.0280(6) 0.057(2) Uani 1 1 d . . . 
H20A H 0.4612 0.3494 -0.0553 0.068 Uiso 1 1 calc R . . 
C21 C 0.3734(7) 0.2813(6) 0.0312(5) 0.0382(14) Uani 1 1 d . . . 
C22 C 0.0523(6) 0.3301(5) 0.1013(4) 0.0341(13) Uani 1 1 d . . . 
H22A H 0.0965 0.3464 0.1708 0.041 Uiso 1 1 calc R . . 
C23 C -0.0122(9) 0.4217(7) 0.0968(5) 0.0523(19) Uani 1 1 d . . . 
H23A H 0.0609 0.4967 0.1230 0.078 Uiso 1 1 calc R . . 
H23B H -0.0778 0.4217 0.1348 0.078 Uiso 1 1 calc R . . 
H23C H -0.0615 0.4058 0.0298 0.078 Uiso 1 1 calc R . . 
C24 C -0.0624(7) 0.2140(6) 0.0619(6) 0.0514(19) Uani 1 1 d . . . 
H24A H -0.1277 0.2155 0.1001 0.077 Uiso 1 1 calc R . . 
H24B H -0.0215 0.1546 0.0655 0.077 Uiso 1 1 calc R . . 
H24C H -0.1118 0.1972 -0.0053 0.077 Uiso 1 1 calc R . . 
C25 C 0.4790(7) 0.2264(7) 0.0572(5) 0.0487(18) Uani 1 1 d . . . 
H25A H 0.4316 0.1607 0.0741 0.058 Uiso 1 1 calc R . . 
C26 C 0.5375(12) 0.1788(14) -0.0241(8) 0.123(6) Uani 1 1 d . . . 
H26A H 0.4611 0.1241 -0.0807 0.184 Uiso 1 1 calc R . . 
H26B H 0.6006 0.1402 -0.0033 0.184 Uiso 1 1 calc R . . 
H26C H 0.5884 0.2418 -0.0405 0.184 Uiso 1 1 calc R . . 
C27 C 0.5958(8) 0.3114(8) 0.1471(6) 0.061(2) Uani 1 1 d . . . 
H27A H 0.5564 0.3383 0.1992 0.092 Uiso 1 1 calc R . . 
H27B H 0.6451 0.3767 0.1328 0.092 Uiso 1 1 calc R . . 
H27C H 0.6607 0.2737 0.1669 0.092 Uiso 1 1 calc R . . 
C28 C 0.2812(6) 0.5605(5) 0.3480(4) 0.0248(11) Uani 1 1 d . . . 
C29 C 0.1301(7) 0.6556(6) 0.3222(5) 0.0358(14) Uani 1 1 d . . . 
C30 C 0.2283(7) 0.6844(6) 0.2797(6) 0.0465(17) Uani 1 1 d . . . 
C31 C 0.0060(10) 0.6918(8) 0.3266(6) 0.061(2) Uani 1 1 d . . . 
H31A H -0.0064 0.7341 0.2835 0.091 Uiso 1 1 calc R . . 
H31B H 0.0195 0.7411 0.3926 0.091 Uiso 1 1 calc R . . 
H31C H -0.0766 0.6240 0.3066 0.091 Uiso 1 1 calc R . . 
C32 C 0.2408(9) 0.7605(9) 0.2230(8) 0.077(3) Uani 1 1 d . . . 
H32A H 0.1506 0.7689 0.2005 0.115 Uiso 1 1 calc R . . 
H32B H 0.2709 0.7270 0.1676 0.115 Uiso 1 1 calc R . . 
H32C H 0.3093 0.8358 0.2636 0.115 Uiso 1 1 calc R . . 
C33 C 0.0772(6) 0.5218(7) 0.4104(5) 0.0402(16) Uani 1 1 d . . . 
H33A H 0.0268 0.5715 0.4390 0.048 Uiso 1 1 calc R . . 
H33B H 0.1371 0.5098 0.4631 0.048 Uiso 1 1 calc R . . 
C34 C -0.0248(9) 0.4095(9) 0.3422(7) 0.074(3) Uani 1 1 d . . . 
H34A H -0.0793 0.3726 0.3769 0.111 Uiso 1 1 calc R . . 
H34B H 0.0247 0.3604 0.3132 0.111 Uiso 1 1 calc R . . 
H34C H -0.0871 0.4214 0.2915 0.111 Uiso 1 1 calc R . . 
C35 C 0.4325(8) 0.6152(8) 0.2452(6) 0.056(2) Uani 1 1 d . . . 
H35A H 0.4651 0.5520 0.2527 0.068 Uiso 1 1 calc R . . 
H35B H 0.3929 0.5973 0.1756 0.068 Uiso 1 1 calc R . . 
C36 C 0.5510(9) 0.7226(8) 0.2858(7) 0.067(2) Uani 1 1 d . . . 
H36A H 0.6231 0.7134 0.2546 0.101 Uiso 1 1 calc R . . 
H36B H 0.5888 0.7416 0.3551 0.101 Uiso 1 1 calc R . . 
H36C H 0.5201 0.7843 0.2747 0.101 Uiso 1 1 calc R . . 
 
loop_ 
 _atom_site_aniso_label 
 _atom_site_aniso_U_11 
 _atom_site_aniso_U_22 
 _atom_site_aniso_U_33 
 _atom_site_aniso_U_23 
 _atom_site_aniso_U_13 
 _atom_site_aniso_U_12 
Te1 0.0191(2) 0.0398(3) 0.0271(2) 0.02056(17) 0.00966(14) 0.00355(15) 
Al1 0.0190(7) 0.0253(8) 0.0227(7) 0.0160(6) 0.0078(6) 0.0065(6) 
N1 0.019(2) 0.027(2) 0.027(2) 0.012(2) 0.0064(17) 0.0099(19) 
N2 0.023(2) 0.027(2) 0.027(2) 0.018(2) 0.0073(18) 0.0084(19) 
N3 0.023(2) 0.025(2) 0.026(2) 0.0144(19) 0.0075(18) 0.0086(19) 
N4 0.029(2) 0.034(3) 0.031(2) 0.018(2) 0.012(2) 0.014(2) 
N5 0.031(3) 0.045(3) 0.065(4) 0.039(3) 0.017(3) 0.013(2) 
C1 0.013(2) 0.026(3) 0.028(3) 0.015(2) 0.008(2) 0.008(2) 
C2 0.028(3) 0.025(3) 0.034(3) 0.014(2) 0.006(2) 0.008(2) 
C3 0.028(3) 0.026(3) 0.026(3) 0.011(2) 0.005(2) 0.006(2) 
C4 0.024(3) 0.026(3) 0.033(3) 0.021(2) 0.011(2) 0.011(2) 
C5 0.026(3) 0.040(4) 0.051(4) 0.033(3) 0.021(3) 0.015(3) 
C6 0.041(4) 0.056(4) 0.059(4) 0.040(4) 0.033(3) 0.023(3) 
C7 0.055(4) 0.058(5) 0.048(4) 0.042(4) 0.028(3) 0.026(4) 
C8 0.037(3) 0.046(4) 0.038(3) 0.027(3) 0.009(3) 0.024(3) 
C9 0.024(3) 0.028(3) 0.033(3) 0.018(2) 0.012(2) 0.014(2) 
C10 0.025(3) 0.059(5) 0.078(5) 0.047(4) 0.023(3) 0.023(3) 
C11 0.047(5) 0.086(7) 0.113(8) 0.060(6) 0.046(5) 0.044(5) 
C12 0.032(4) 0.060(6) 0.117(8) 0.039(6) 0.005(5) 0.012(4) 
C13 0.021(3) 0.035(3) 0.043(3) 0.022(3) 0.011(2) 0.011(2) 
C14 0.026(3) 0.035(4) 0.061(4) 0.009(3) 0.008(3) 0.007(3) 
C15 0.026(3) 0.050(4) 0.049(4) 0.015(3) 0.018(3) 0.011(3) 
C16 0.025(3) 0.033(3) 0.023(2) 0.016(2) 0.006(2) 0.008(2) 
C17 0.033(3) 0.026(3) 0.029(3) 0.013(2) 0.001(2) 0.005(2) 
C18 0.061(5) 0.050(4) 0.048(4) 0.037(4) 0.003(3) 0.015(4) 
C19 0.086(6) 0.059(5) 0.050(4) 0.043(4) 0.019(4) -0.004(5) 
C20 0.052(4) 0.074(6) 0.049(4) 0.037(4) 0.027(4) 0.006(4) 
C21 0.032(3) 0.041(4) 0.036(3) 0.014(3) 0.014(3) 0.000(3) 
C22 0.032(3) 0.035(3) 0.034(3) 0.013(3) 0.002(2) 0.016(3) 
C23 0.061(5) 0.054(5) 0.047(4) 0.016(4) 0.005(3) 0.039(4) 
C24 0.026(3) 0.042(4) 0.078(5) 0.009(4) 0.017(3) 0.013(3) 
C25 0.023(3) 0.067(5) 0.054(4) 0.017(4) 0.019(3) 0.011(3) 
C26 0.081(8) 0.217(16) 0.056(6) -0.003(8) 0.014(5) 0.093(10) 
C27 0.045(4) 0.076(6) 0.058(5) 0.032(5) 0.007(4) 0.012(4) 
C28 0.026(3) 0.028(3) 0.025(3) 0.020(2) 0.005(2) 0.006(2) 
C29 0.042(4) 0.034(3) 0.040(3) 0.020(3) 0.008(3) 0.023(3) 
C30 0.039(4) 0.032(4) 0.066(5) 0.030(3) 0.002(3) 0.004(3) 
C31 0.069(6) 0.068(6) 0.063(5) 0.031(4) 0.016(4) 0.045(5) 
C32 0.054(5) 0.083(7) 0.120(8) 0.087(7) 0.014(5) 0.017(5) 
C33 0.026(3) 0.071(5) 0.045(4) 0.036(4) 0.022(3) 0.024(3) 
C34 0.053(5) 0.098(7) 0.069(6) 0.049(6) 0.027(4) -0.009(5) 
C35 0.038(4) 0.072(6) 0.076(5) 0.055(5) 0.014(4) 0.016(4) 
C36 0.059(5) 0.078(6) 0.078(6) 0.054(5) 0.024(5) 0.013(5) 
 
_geom_special_details 
; 
 All esds (except the esd in the dihedral angle between two l.s. planes) 
 are estimated using the full covariance matrix.  The cell esds are taken 
 into account individually in the estimation of esds in distances, angles 
 and torsion angles; correlations between esds in cell parameters are only 
 used when they are defined by crystal symmetry.  An approximate (isotropic) 
 treatment of cell esds is used for estimating esds involving l.s. planes. 
; 
 
loop_ 
 _geom_bond_atom_site_label_1 
 _geom_bond_atom_site_label_2 
 _geom_bond_distance 
 _geom_bond_site_symmetry_2 
 _geom_bond_publ_flag 
Te1 Al1 2.6143(14) 2_666 ? 
Te1 Al1 2.6211(15) . ? 
Al1 N1 1.765(5) . ? 
Al1 C28 2.086(5) . ? 
Al1 Te1 2.6143(14) 2_666 ? 
N1 C1 1.253(7) . ? 
N2 C2 1.390(7) . ? 
N2 C1 1.414(7) . ? 
N2 C4 1.428(6) . ? 
N3 C3 1.381(7) . ? 
N3 C1 1.427(7) . ? 
N3 C16 1.430(7) . ? 
N4 C28 1.355(7) . ? 
N4 C29 1.395(7) . ? 
N4 C33 1.456(7) . ? 
N5 C28 1.348(7) . ? 
N5 C30 1.405(9) . ? 
N5 C35 1.539(10) . ? 
C2 C3 1.334(8) . ? 
C4 C5 1.395(8) . ? 
C4 C9 1.403(7) . ? 
C5 C6 1.389(9) . ? 
C5 C10 1.513(8) . ? 
C6 C7 1.381(10) . ? 
C7 C8 1.382(9) . ? 
C8 C9 1.397(8) . ? 
C9 C13 1.515(8) . ? 
C10 C12 1.525(11) . ? 
C10 C11 1.558(11) . ? 
C13 C15 1.514(9) . ? 
C13 C14 1.527(9) . ? 
C16 C17 1.399(8) . ? 
C16 C21 1.405(8) . ? 
C17 C18 1.396(9) . ? 
C17 C22 1.526(9) . ? 
C18 C19 1.379(13) . ? 
C19 C20 1.378(13) . ? 
C20 C21 1.383(10) . ? 
C21 C25 1.504(10) . ? 
C22 C23 1.517(8) . ? 
C22 C24 1.525(9) . ? 
C25 C26 1.528(11) . ? 
C25 C27 1.529(11) . ? 
C29 C30 1.349(10) . ? 
C29 C31 1.492(10) . ? 
C30 C32 1.488(10) . ? 
C33 C34 1.488(12) . ? 
C35 C36 1.471(12) . ? 
 
loop_ 
 _geom_angle_atom_site_label_1 
 _geom_angle_atom_site_label_2 
 _geom_angle_atom_site_label_3 
 _geom_angle 
 _geom_angle_site_symmetry_1 
 _geom_angle_site_symmetry_3 
 _geom_angle_publ_flag 
Al1 Te1 Al1 80.86(5) 2_666 . ? 
N1 Al1 C28 100.2(2) . . ? 
N1 Al1 Te1 121.13(16) . 2_666 ? 
C28 Al1 Te1 111.20(16) . 2_666 ? 
N1 Al1 Te1 115.83(15) . . ? 
C28 Al1 Te1 109.47(16) . . ? 
Te1 Al1 Te1 99.14(5) 2_666 . ? 
C1 N1 Al1 164.3(4) . . ? 
C2 N2 C1 110.9(4) . . ? 
C2 N2 C4 121.6(4) . . ? 
C1 N2 C4 127.3(5) . . ? 
C3 N3 C1 111.6(4) . . ? 
C3 N3 C16 122.6(5) . . ? 
C1 N3 C16 125.6(5) . . ? 
C28 N4 C29 111.7(5) . . ? 
C28 N4 C33 125.1(5) . . ? 
C29 N4 C33 123.2(5) . . ? 
C28 N5 C30 111.3(5) . . ? 
C28 N5 C35 124.1(5) . . ? 
C30 N5 C35 124.0(6) . . ? 
N1 C1 N2 131.6(5) . . ? 
N1 C1 N3 127.2(5) . . ? 
N2 C1 N3 101.2(4) . . ? 
C3 C2 N2 108.7(5) . . ? 
C2 C3 N3 107.5(5) . . ? 
C5 C4 C9 122.7(5) . . ? 
C5 C4 N2 118.6(5) . . ? 
C9 C4 N2 118.5(5) . . ? 
C6 C5 C4 117.3(5) . . ? 
C6 C5 C10 120.7(5) . . ? 
C4 C5 C10 122.0(5) . . ? 
C7 C6 C5 121.7(6) . . ? 
C6 C7 C8 119.9(6) . . ? 
C7 C8 C9 121.0(6) . . ? 
C8 C9 C4 117.4(5) . . ? 
C8 C9 C13 121.5(5) . . ? 
C4 C9 C13 121.1(5) . . ? 
C5 C10 C12 112.6(6) . . ? 
C5 C10 C11 109.2(7) . . ? 
C12 C10 C11 110.1(7) . . ? 
C15 C13 C9 111.3(5) . . ? 
C15 C13 C14 111.3(5) . . ? 
C9 C13 C14 112.5(5) . . ? 
C17 C16 C21 123.1(5) . . ? 
C17 C16 N3 119.2(5) . . ? 
C21 C16 N3 117.7(5) . . ? 
C18 C17 C16 116.8(6) . . ? 
C18 C17 C22 122.2(6) . . ? 
C16 C17 C22 120.9(5) . . ? 
C19 C18 C17 121.0(7) . . ? 
C20 C19 C18 120.6(6) . . ? 
C19 C20 C21 121.2(7) . . ? 
C20 C21 C16 117.1(7) . . ? 
C20 C21 C25 121.3(6) . . ? 
C16 C21 C25 121.5(6) . . ? 
C23 C22 C24 109.0(6) . . ? 
C23 C22 C17 112.8(6) . . ? 
C24 C22 C17 113.1(5) . . ? 
C21 C25 C26 114.2(7) . . ? 
C21 C25 C27 109.5(7) . . ? 
C26 C25 C27 110.8(7) . . ? 
N5 C28 N4 104.4(5) . . ? 
N5 C28 Al1 125.9(4) . . ? 
N4 C28 Al1 129.6(4) . . ? 
C30 C29 N4 106.2(5) . . ? 
C30 C29 C31 130.0(6) . . ? 
N4 C29 C31 123.8(6) . . ? 
C29 C30 N5 106.4(5) . . ? 
C29 C30 C32 129.1(7) . . ? 
N5 C30 C32 124.4(7) . . ? 
N4 C33 C34 111.6(6) . . ? 
C36 C35 N5 111.5(8) . . ? 
 
_diffrn_measured_fraction_theta_max    0.995 
_diffrn_reflns_theta_full              67.50 
_diffrn_measured_fraction_theta_full   0.995 
_refine_diff_density_max    1.846 
_refine_diff_density_min   -1.627 
_refine_diff_density_rms    0.152 
